# Supplementary material for: The large carpenter bees of central Saudi Arabia, with notes on the biology of Xylocopa sulcatipes Maa (Hymenoptera, Apidae, Xylocopinae)
Source: Zookeys. 2012 Jun 14;(201):1–14. doi: 10.3897/zookeys.201.3246 (PMC3385845; doi:10.3897/zookeys.201.3246)
Supplement: XML Treatment for Xylocopa (Koptortosoma) aestuans [file zookeys.201.3246-treatment1.xml]

<!DOCTYPE tp:taxon-treatment
  PUBLIC "-//TaxonX//DTD Taxonomic Treatment Publishing DTD v0 20100105//EN" "tax-treatment-NSO.dtd">
<tp:taxon-treatment xmlns:tp="http://www.plazi.org/taxpub"><tp:treatment-meta><mixed-citation publication-type="journal"><person-group><name><surname>Hannan</surname><given-names>Mohammed A.</given-names></name><name><surname>Alqarni</surname><given-names>Abdulaziz S.</given-names></name><name><surname>Owayss</surname><given-names>Ayman A.</given-names></name><name><surname>Engel</surname><given-names>Michael S.</given-names></name></person-group><article-title>The large carpenter bees of central Saudi Arabia, with notes on the biology of 
                    <italic>Xylocopa sulcatipes</italic> Maa (Hymenoptera, Apidae, Xylocopinae)
                </article-title><source>Zookeys</source><day>14</day><month>6</month><year>2012</year><volume>2012</volume><issue>201</issue><fpage>1</fpage><lpage>14</lpage><pub-id pub-id-type="doi">10.3897/zookeys.201.3246</pub-id></mixed-citation></tp:treatment-meta><tp:nomenclature><tp:taxon-name>
                            <tp:taxon-name-part taxon-name-part-type="genus">Xylocopa</tp:taxon-name-part>
                            <tp:taxon-name-part taxon-name-part-type="subgenus"> (Koptortosoma) </tp:taxon-name-part>
                            <tp:taxon-name-part taxon-name-part-type="species">aestuans</tp:taxon-name-part>
                        <object-id xmlns:xlink="http://www.w3.org/1999/xlink" xlink:type="simple">http://species-id.net/wiki/Xylocopa_aestuans</object-id>
								        </tp:taxon-name><tp:taxon-authority>(Linnaeus)</tp:taxon-authority><xref ref-type="fig" rid="F1">Figs 1</xref><xref ref-type="fig" rid="F2"/><xref ref-type="fig" rid="F3">-11</xref><tp:nomenclature-citation-list><tp:nomenclature-citation><tp:taxon-name>Apis aestuans</tp:taxon-name><comment> Linnaeus, 1758: 579 [♀].</comment></tp:nomenclature-citation><tp:nomenclature-citation><tp:taxon-name>Xylocopa aestuans</tp:taxon-name><comment> (Linnaeus); <xref ref-type="bibr" rid="B23">Illiger 1806</xref>: 151.</comment></tp:nomenclature-citation></tp:nomenclature-citation-list></tp:nomenclature><tp:treatment-sec sec-type="Diagnosis"><title>Diagnosis.</title><p><italic><tp:taxon-name>Xylocopa aestuans</tp:taxon-name></italic> can be most readily distinguished from other Saudi Arabian large carpenter bees by the following: female face with largely white or pale pubescence (<xref ref-type="fig" rid="F2">Fig. 5</xref>), mesosomal dorsum densely covered by yellow pubescence obscuring underlying integument (<xref ref-type="fig" rid="F1">Figs 1, 2</xref>); mandible bidentate at apex; posterodorsal margin of mesoscutellum projecting beyond posterior margin of metanotum; pygidial plate unarmed. Male covered by dense yellow pubescence (<xref ref-type="fig" rid="F1">Figs 3, 4</xref>, <xref ref-type="fig" rid="F2">6</xref>); first metasomal tergum with subhorizontal dorsal surface abruptly and angulately separated from declivitous anterior surface; gradulus of first metasomal tergum transverse, lateral extremities not directed posteriorly; male terminalia as in <xref ref-type="fig" rid="F3">figures 7–11</xref>.
                    </p></tp:treatment-sec><tp:treatment-sec sec-type="Comments"><title>Comments.</title><p><italic><tp:taxon-name>Xylocopa aestuans</tp:taxon-name></italic> is one of the widespread and ubiquitous of large carpenter bee species. There has been considerable debate regarding the identity of the species of <italic><tp:taxon-name>Koptortosoma</tp:taxon-name></italic> similar to <italic><tp:taxon-name>Xylocopa aestuans</tp:taxon-name></italic> (i.e., considering them synonyms, subspecies, or separate species), with different authors of varying opinions how to segregate the minor variation into natural taxonomic entities (e.g., <xref ref-type="bibr" rid="B29">Lieftinck 1964</xref>). The Saudi Arabian populations have been at times considered to the belong to the largely African, <italic><tp:taxon-name>Xylocopa pubescens</tp:taxon-name></italic> Spinola, although the genitalia of those populations are quite dissimilar from true <italic><tp:taxon-name>Xylocopa pubescens</tp:taxon-name></italic>. Indeed, the genitalia (<xref ref-type="fig" rid="F3">Figs. 7–11</xref>) and other characters are certainly more alike the more easterly populations of <italic><tp:taxon-name>Xylocopa aestuans</tp:taxon-name></italic> and there seems little reason at this time to not consider the central Saudi Arabian populations as such, as was done by <xref ref-type="bibr" rid="B42">Shalaby (1961)</xref>. The species has also been recorded from the United Arab Emirates (<xref ref-type="bibr" rid="B17">Harten 2005</xref>; <xref ref-type="bibr" rid="B4">Dathe 2009</xref>). Biological accounts, largely from India or Southeast Asia, have been provided by <xref ref-type="bibr" rid="B5">Dover (1924)</xref>, <xref ref-type="bibr" rid="B36">Monod (1977)</xref>, <xref ref-type="bibr" rid="B2">Binti (1992)</xref>, <xref ref-type="bibr" rid="B9">El-Borollosy and Ismail (1972</xref>: note that these observations may be of <italic><tp:taxon-name>Xylocopa pubescens</tp:taxon-name></italic>, the identity of their material requires checking), and <xref ref-type="bibr" rid="B39">Punekar et al. (2010)</xref>.
                    </p><fig id="F1" position="float" orientation="portrait"><label>Figures 1–4.</label><caption><p>Habitus photomicrographs of <italic><tp:taxon-name>Xylocopa (Koptortosoma) aestuans</tp:taxon-name></italic> (Linnaeus) from central Saudi Arabia. <bold>1</bold> Female, dorsal <bold>2</bold> Female, lateral <bold>3</bold> Male, dorsal <bold>4</bold> Male, lateral.</p></caption><graphic xmlns:xlink="http://www.w3.org/1999/xlink" xlink:href="ZooKeys-201-001-g001.jpg" position="float" orientation="portrait" xlink:type="simple"/></fig><fig id="F2" position="float" orientation="portrait"><label>Figures 5–6.</label><caption><p>Faces of <italic><tp:taxon-name>Xylocopa (Koptortosoma) aestuans</tp:taxon-name></italic> (Linnaeus) from central Saudi Arabia. <bold>5</bold> Female <bold>6</bold> Male.</p></caption><graphic xmlns:xlink="http://www.w3.org/1999/xlink" xlink:href="ZooKeys-201-001-g002.jpg" position="float" orientation="portrait" xlink:type="simple"/></fig><fig id="F3" position="float" orientation="portrait"><label>Figures 7–11.</label><caption><p>Male terminalia of <italic><tp:taxon-name>Xylocopa (Koptortosoma) aestuans</tp:taxon-name></italic> (Linnaeus) from central Saudi Arabia. <bold>7</bold> Genital capsule, dorsal aspect <bold>8</bold> Genital capsule, lateral aspect <bold>9</bold> Genital capsule, ventral aspect <bold>10</bold> Seventh metasomal sternum <bold>11</bold> Eighth metasomal sternum.</p></caption><graphic xmlns:xlink="http://www.w3.org/1999/xlink" xlink:href="ZooKeys-201-001-g003.jpg" position="float" orientation="portrait" xlink:type="simple"/></fig></tp:treatment-sec><ref-list><ref id="B23"><mixed-citation xmlns:xlink="http://www.w3.org/1999/xlink" xlink:type="simple"><person-group><name name-style="western"><surname>Illiger</surname><given-names>K</given-names></name></person-group> (<year>1806</year>)<article-title> William Kirby’s Familien der Bienenartigen Insekten mit Zusätzen, Nachweisungen und Bemerkungen.</article-title><source>Magazin für Insektenkunde </source><volume>5</volume>: <fpage>28</fpage>-<lpage>175</lpage>.</mixed-citation></ref><ref id="B29"><mixed-citation xmlns:xlink="http://www.w3.org/1999/xlink" xlink:type="simple"><person-group><name name-style="western"><surname>Lieftinck</surname><given-names>MA</given-names></name></person-group> (<year>1964</year>)<article-title> The identity of <italic>Apis aestuans</italic> Linné, 1758, and related Old World carpenter-bees (<italic>Xylocopa</italic> Latr.).</article-title><source>Tijdschrift voor Entomologie </source><volume>107</volume> (<issue>3</issue>): <fpage>137</fpage>-<lpage>158</lpage>.</mixed-citation></ref><ref id="B42"><mixed-citation xmlns:xlink="http://www.w3.org/1999/xlink" xlink:type="simple"><person-group><name name-style="western"><surname>Shalaby</surname><given-names>F</given-names></name></person-group> (<year>1961</year>)<article-title> A preliminary survey of the insect fauna of Saudi Arabia.</article-title><source>Bulletin de la Société Entomologique d’Égypte </source><volume>45</volume>: <fpage>211</fpage>-<lpage>228</lpage>.</mixed-citation></ref><ref id="B17"><mixed-citation xmlns:xlink="http://www.w3.org/1999/xlink" xlink:type="simple"><person-group><name name-style="western"><surname>van Harten</surname><given-names>A</given-names></name></person-group> (<year>2005</year>)<source> The Insects of the United Arab Emirates: A Checklist of Published Records</source>. <publisher-name>Dar Al Ummah</publisher-name>, <publisher-loc>Abu Dhabi, UAE</publisher-loc>, <lpage>86</lpage> pp.</mixed-citation></ref><ref id="B4"><mixed-citation xmlns:xlink="http://www.w3.org/1999/xlink" xlink:type="simple"><person-group><name name-style="western"><surname>Dathe</surname><given-names>H</given-names></name></person-group> (<year>2009</year>)<article-title> Order Hymenoptera, superfamily Apoidea: Families Colletidae, Andrenidae, Halictidae, Melittidae, Megachilidae and Apidae.</article-title><source>Arthropod Fauna of the UAE </source><volume>2</volume>: <fpage>335</fpage>-<lpage>432</lpage>.</mixed-citation></ref><ref id="B5"><mixed-citation xmlns:xlink="http://www.w3.org/1999/xlink" xlink:type="simple"><person-group><name name-style="western"><surname>Dover</surname><given-names>C</given-names></name></person-group> (<year>1924</year>)<article-title> Some observations on the bionomics of <italic>Xylocopa aestuans</italic> Linn. (Apidae).</article-title><source>Transactions of the Royal Entomological Society of London </source><volume>72</volume>(<issue>1/2</issue>): <fpage>144</fpage>-<lpage>149</lpage>. doi: <ext-link ext-link-type="uri" xlink:href="http://dx.doi.org/10.1111/j.1365-2311.1924.tb03354.x" xlink:type="simple">10.1111/j.1365-2311.1924.tb03354.x</ext-link></mixed-citation></ref><ref id="B36"><mixed-citation xmlns:xlink="http://www.w3.org/1999/xlink" xlink:type="simple"><person-group><name name-style="western"><surname>Monod</surname><given-names>T</given-names></name></person-group> (<year>1977</year>)<article-title> Percement de la fleur de <italic>Tecoma stans</italic> (L.) par <italic>Xylocopa aestuans</italic> (L.) à Nouakchott (Mauritanie).</article-title><source>Bulletin de l’Institut Fondamental d’Afrique Noire, Série A, Sciences Naturelles </source><volume>39</volume> (<issue>1</issue>): <fpage>169</fpage>-<lpage>176</lpage>.</mixed-citation></ref><ref id="B2"><mixed-citation xmlns:xlink="http://www.w3.org/1999/xlink" xlink:type="simple"><person-group><name name-style="western"><surname>Binti</surname><given-names>IR</given-names></name></person-group> (<year>1992</year>)<article-title> Foraging and nesting behaviour of carpenter bee, <italic>Xylocopa aestuans</italic>.</article-title><source>Malaysian Applied Biology </source><volume>21</volume> (<issue>2</issue>): <fpage>85</fpage>-<lpage>91</lpage>.</mixed-citation></ref><ref id="B9"><mixed-citation xmlns:xlink="http://www.w3.org/1999/xlink" xlink:type="simple"><person-group><name name-style="western"><surname>El-Borollosy</surname><given-names>FN</given-names></name><name name-style="western"><surname>Ismail</surname><given-names>MA</given-names></name></person-group> (<year>1972</year>)<article-title> Nesting habits and flight behaviour of <italic>Xylocopa aestuans</italic> L. (Hymenoptera: Apidae).</article-title><source>Bulletin de la Société Entomologique d’Égypte </source><volume>56</volume>: <fpage>399</fpage>-<lpage>405</lpage>.</mixed-citation></ref><ref id="B39"><mixed-citation xmlns:xlink="http://www.w3.org/1999/xlink" xlink:type="simple"><person-group><name name-style="western"><surname>Punekar</surname><given-names>SA</given-names></name><name name-style="western"><surname>Kumaran</surname><given-names>NKP</given-names></name><name name-style="western"><surname>Bhat</surname><given-names>HR</given-names></name></person-group> (<year>2010</year>)<article-title> Observations on an unusual behaviour in the carpenter bee <italic>Xylocopa aestuans</italic> (Latreille, 1802) (Hymenoptera: Apidae) of the Western Ghats, India.</article-title><source>Journal of Threatened Taxa </source><volume>2</volume> (<issue>10</issue>): <fpage>1232</fpage>-<lpage>1233</lpage>.</mixed-citation></ref></ref-list></tp:taxon-treatment>
