# Supplementary material for: The large carpenter bees of central Saudi Arabia, with notes on the biology of Xylocopa sulcatipes Maa (Hymenoptera, Apidae, Xylocopinae)
Source: Zookeys. 2012 Jun 14;(201):1–14. doi: 10.3897/zookeys.201.3246 (PMC3385845; doi:10.3897/zookeys.201.3246)
Supplement: XML Treatment for Xylocopa (Ctenoxylocopa) sulcatipes [file zookeys.201.3246-treatment2.xml]

<!DOCTYPE tp:taxon-treatment
  PUBLIC "-//TaxonX//DTD Taxonomic Treatment Publishing DTD v0 20100105//EN" "tax-treatment-NSO.dtd">
<tp:taxon-treatment xmlns:tp="http://www.plazi.org/taxpub"><tp:treatment-meta><mixed-citation publication-type="journal"><person-group><name><surname>Hannan</surname><given-names>Mohammed A.</given-names></name><name><surname>Alqarni</surname><given-names>Abdulaziz S.</given-names></name><name><surname>Owayss</surname><given-names>Ayman A.</given-names></name><name><surname>Engel</surname><given-names>Michael S.</given-names></name></person-group><article-title>The large carpenter bees of central Saudi Arabia, with notes on the biology of 
                    <italic>Xylocopa sulcatipes</italic> Maa (Hymenoptera, Apidae, Xylocopinae)
                </article-title><source>Zookeys</source><day>14</day><month>6</month><year>2012</year><volume>2012</volume><issue>201</issue><fpage>1</fpage><lpage>14</lpage><pub-id pub-id-type="doi">10.3897/zookeys.201.3246</pub-id></mixed-citation></tp:treatment-meta><tp:nomenclature><tp:taxon-name>
                            <tp:taxon-name-part taxon-name-part-type="genus">Xylocopa</tp:taxon-name-part>
                            <tp:taxon-name-part taxon-name-part-type="subgenus"> (Ctenoxylocopa) </tp:taxon-name-part>
                            <tp:taxon-name-part taxon-name-part-type="species">sulcatipes</tp:taxon-name-part>
                        <object-id xmlns:xlink="http://www.w3.org/1999/xlink" xlink:type="simple">http://species-id.net/wiki/Xylocopa_sulcatipes</object-id>
								</tp:taxon-name><tp:taxon-authority>Maa</tp:taxon-authority><xref ref-type="fig" rid="F4">Figs 12</xref><xref ref-type="fig" rid="F5"/><xref ref-type="fig" rid="F6">-22</xref><tp:nomenclature-citation-list><tp:nomenclature-citation><tp:taxon-name>Xylocopa (Ctenoxylocopa) sulcatipes</tp:taxon-name><comment> Maa, 1970: 739 [♂♀].</comment></tp:nomenclature-citation></tp:nomenclature-citation-list></tp:nomenclature><tp:treatment-sec sec-type="Diagnosis"><title>Diagnosis.</title><p><italic><tp:taxon-name>Xylocopa sulcatipes</tp:taxon-name></italic> can be most readily distinguished from other Arabian large carpenter bees by the following: Female with face with largely black pubescence (<xref ref-type="fig" rid="F5">Fig. 16</xref>), mesosomal dorsum largely covered by black pubescence not obscuring underlying integument (<xref ref-type="fig" rid="F4">Figs 12, 13</xref>); mandible tridentate at apex; mesoscutellum not projecting over metanotum, apical margin rounded in profile; pygidial plate armed on each side with subapical spine. Male covered by largely fuscous to black pub<!--PageBreak-->escence except face, dorsum of mesosoma, and apicolateral patches of first metasomal tergum with predominantly white or pale setae (<xref ref-type="fig" rid="F4">Figs 14, 15</xref>, <xref ref-type="fig" rid="F5">17</xref>); first metasomal tergum with subhorizontal dorsal surface rounding into declivitous anterior surface; gradulus of first metasomal tergum laterally curved posteriorly; male terminalia as in <xref ref-type="fig" rid="F6">figures 18–22</xref>.
                        </p></tp:treatment-sec><tp:treatment-sec sec-type="Comments"><title>Comments.</title><p><xref ref-type="bibr" rid="B31">Maa (1970)</xref> recorded <italic><tp:taxon-name>Xylocopa sulcatipes</tp:taxon-name></italic> from Saudi Arabia, Yemen, Israel, and Transcaspia (likely northern Iran, or southwesternmost Turkmenistan), while <xref ref-type="bibr" rid="B52">Vicidomini (2004)</xref> gave localities in Jordan. The records of <italic><tp:taxon-name>Xylocopa fenestrata</tp:taxon-name></italic> from the United Arab Emirates (<xref ref-type="bibr" rid="B4">Dathe 2009</xref>) are likely <italic><tp:taxon-name>Xylocopa sulcatipes</tp:taxon-name></italic>, and this material should be dissected and compared with the images herein (<xref ref-type="fig" rid="F6">Figs. 18–22</xref>) as well as those of <xref ref-type="bibr" rid="B31">Maa (1970)</xref>. We have found that <xref ref-type="bibr" rid="B31">Maa’s (1970)</xref> characterization of the terminalic differences holds well for observed populations and the species he recognized appear to be good (Engel pers. obs.).
                        </p><fig id="F4" position="float" orientation="portrait"><label>Figures 12–15.</label><caption><p>Habitus photomicrographs of <italic><tp:taxon-name>Xylocopa (Ctenoxylocopa) sulcatipes</tp:taxon-name></italic> Maa from central Saudi Arabia. <bold>12</bold> Female, dorsal <bold>13</bold> Female, lateral <bold>14</bold> Male, dorsal <bold>15</bold> Male, lateral.</p></caption><graphic xmlns:xlink="http://www.w3.org/1999/xlink" xlink:href="ZooKeys-201-001-g004.jpg" position="float" orientation="portrait" xlink:type="simple"/></fig><fig id="F5" position="float" orientation="portrait"><label>Figures 16–17.</label><caption><p>Faces of <italic><tp:taxon-name>Xylocopa (Ctenoxylocopa) sulcatipes</tp:taxon-name></italic> Maa from central Saudi Arabia. <bold>16</bold> Female <bold>17</bold> Male.</p></caption><graphic xmlns:xlink="http://www.w3.org/1999/xlink" xlink:href="ZooKeys-201-001-g005.jpg" position="float" orientation="portrait" xlink:type="simple"/></fig><fig id="F6" position="float" orientation="portrait"><label>Figures 18–22.</label><caption><p>Male terminalia of <italic><tp:taxon-name>Xylocopa (Ctenoxylocopa) sulcatipes</tp:taxon-name></italic> Maa from central Saudi Arabia. <bold>18</bold> Genital capsule, dorsal aspect <bold>19</bold> Genital capsule, lateral aspect <bold>20</bold> Genital capsule, ventral aspect <bold>21</bold>  Seventh metasomal sternum <bold>22</bold> Eighth metasomal sternum.</p></caption><graphic xmlns:xlink="http://www.w3.org/1999/xlink" xlink:href="ZooKeys-201-001-g006.jpg" position="float" orientation="portrait" xlink:type="simple"/></fig></tp:treatment-sec><ref-list><ref id="B31"><mixed-citation xmlns:xlink="http://www.w3.org/1999/xlink" xlink:type="simple"><person-group><name name-style="western"><surname>Maa</surname><given-names>TC</given-names></name></person-group> (<year>1970</year>)<article-title> A revision of the subgenus <italic>Ctenoxylocopa</italic> (Hymenoptera: Anthophoridae).</article-title><source>Pacific Insects </source><volume>12</volume> (<issue>4</issue>): <fpage>723</fpage>-<lpage>752</lpage>.</mixed-citation></ref><ref id="B52"><mixed-citation xmlns:xlink="http://www.w3.org/1999/xlink" xlink:type="simple"><person-group><name name-style="western"><surname>Vicidomini</surname><given-names>S</given-names></name></person-group> (<year>2004</year>)<article-title> Sistematica e distribuzione degli Xylocopini (Hymenoptera: Apidae: Xylocopinae): Nuove e rare segnalazioni.</article-title><source>Giornale Italiano di Entomologia </source><volume>11</volume> (<issue>52</issue>): <fpage>99</fpage>-<lpage>101</lpage>.</mixed-citation></ref><ref id="B4"><mixed-citation xmlns:xlink="http://www.w3.org/1999/xlink" xlink:type="simple"><person-group><name name-style="western"><surname>Dathe</surname><given-names>H</given-names></name></person-group> (<year>2009</year>)<article-title> Order Hymenoptera, superfamily Apoidea: Families Colletidae, Andrenidae, Halictidae, Melittidae, Megachilidae and Apidae.</article-title><source>Arthropod Fauna of the UAE </source><volume>2</volume>: <fpage>335</fpage>-<lpage>432</lpage>.</mixed-citation></ref></ref-list></tp:taxon-treatment>
